# Supplementary material for: Asymptomatic COVID-19 Individuals Tend to Establish Relatively Balanced Innate and Adaptive Immune Responses
Source: Pathogens. 2021 Aug 30;10(9):1105. doi: 10.3390/pathogens10091105 (PMC8468997; doi:10.3390/pathogens10091105)
Supplement: Supplementary file 1 [file pathogens-10-01105-s001.zip]

Archive with 1 entries (1 files):
- pathogens-1300940-supplementary.pdf
